# Supplementary material for: RNA Aptamer Targeting of Adam8 in Cancer Growth and Metastasis
Source: Cancers (Basel). 2023 Jun 20;15(12):3254. doi: 10.3390/cancers15123254 (PMC10297143; doi:10.3390/cancers15123254)
Supplement: Supplementary file 1 [file cancers-15-03254-s001.zip]

Archive with 1 entries (1 files):
- cancers-2392557-supplementary.pdf
